# Supplementary material for: Sustained Virologic Suppression Reduces HIV-1 DNA Proviral Levels and HIV Antibodies in Perinatally HIV-Infected Children Followed from Birth
Source: Viruses. 2022 Oct 26;14(11):2350. doi: 10.3390/v14112350 (PMC9693172; doi:10.3390/v14112350)
Supplement: Supplementary file 1 [file viruses-14-02350-s001.zip]

Archive with 1 entries (1 files):
- viruses-1895804-supplementary.pdf
